# Supplementary material for: Preliminary Evaluation of Muscle Fiber Composition in the Middle Gluteal Muscle in Race Mules and Mammoth Donkeys
Source: Animals (Basel). 2026 May 27;16(11):1640. doi: 10.3390/ani16111640 (PMC13255696; doi:10.3390/ani16111640)
Supplement: Supplementary file 1 [file animals-16-01640-s001.zip]

Archive with 1 entries (1 files):
- animals-4296576-supplementary.pdf
